# Supplementary material for: Design and Experimental Evaluation of an Odor Sensing Method for a Pocket-Sized Quadcopter
Source: Sensors (Basel). 2018 Nov 1;18(11):3720. doi: 10.3390/s18113720 (PMC6263624; doi:10.3390/s18113720)
Supplement: Supplementary file 1 [file sensors-18-03720-s001.zip]

Archive with 4 entries (3 files):
- supplementary/
- supplementary/Video S1a.mp4
- supplementary/Video S1b.mp4
- supplementary/Video S2.mp4
